# Supplementary material for: Dietary Nutrients and Cardiovascular Risk Factors among Renal Transplant Recipients
Source: Int J Environ Res Public Health. 2021 Aug 10;18(16):8448. doi: 10.3390/ijerph18168448 (PMC8391485; doi:10.3390/ijerph18168448)
Supplement: Supplementary file 1 [file ijerph-18-08448-s001.zip]

Archive with 1 entries (1 files):
- ijerph-1319188-supplementary.pdf
